# Supplementary material for: Does Tobler’s first law of geography apply to internet attention? A case study of the Asian elephant northern migration event
Source: PLoS One. 2023 Mar 1;18(3):e0282474. doi: 10.1371/journal.pone.0282474 (PMC9977022; doi:10.1371/journal.pone.0282474)
Supplement: S1 Table — (XLSX) [file pone.0282474.s001.xlsx]

## Sheet: Sheet1
Province	Week 1	Week 2	Week 3	Week 4	Week 5	Week 6	Week 7	Week 8	Week 9	Week 10	Week 11	Week 12	Week 13	Week 14	Week 15	Week 16
Anhui	6022	6170	5722	6394	5686	7410	12901	13494	11307	10611	11126	11155	9774	9056	7620	7221
Beijing	9046	8440	7384	8892	7490	11104	24447	27606	17909	15160	14643	18209	14984	13750	11791	10533
Chongqing	4528	4678	4298	4296	4024	6458	12090	12284	9608	9005	9470	9469	8608	8054	7702	5655
Fujian	6014	6390	5486	5974	5566	7988	14866	15785	11993	10114	10399	12223	10595	9378	8721	7595
Guangdong	17514	16850	15082	16736	15462	20976	38730	41042	28012	22235	21464	28260	23197	20456	19707	17816
Guangxi	5502	4998	4782	4538	4260	6564	12046	12388	9878	9118	9514	9556	8285	7322	7370	6260
Gansu	3018	3074	2964	3004	2768	4550	7114	7262	6504	5848	5318	5213	3901	3867	3448	3145
Guizhou	4358	4544	4436	4002	3740	5720	10126	9829	8116	9263	8245	7153	5298	6004	5425	5156
Hebei	6602	6498	6392	6128	5772	8740	14363	14723	11863	10686	12266	12550	11235	9855	9386	8115
Heilongjiang	3918	3880	3654	3888	3456	4894	8450	9123	7829	6821	6781	7712	6762	5399	4579	4489
Henan	8298	8314	7600	7422	6710	10326	17727	18490	14441	13672	15252	15123	14130	10942	10669	10146
Hunan	6744	6102	5854	5749	5512	7830	13291	14285	11561	10364	11302	12181	11020	10332	9035	6567
Hubei	6404	6428	6020	6248	6140	8044	15284	16054	12185	10718	12009	12648	11091	10149	8829	7697
Hainan	2538	2472	2328	2536	2486	3050	5850	6495	5394	5045	4672	4738	3923	3470	3208	2972
Jilin	3710	3512	3412	3528	3308	4810	8264	8680	7494	6925	6321	7342	5980	4974	4427	4082
Jiangsu	10812	10930	10195	10802	10098	13802	26031	26938	19723	17331	18125	18240	17205	16823	13515	12182
Jiangxi	4876	4976	4750	4976	4704	6362	10775	11075	9217	8688	9531	8091	6900	6595	6638	5545
Liaoning	5364	5114	4908	5378	4500	6680	11455	12612	10416	8981	9713	10625	8980	7917	6679	6289
Neimenggu	3400	3212	3227	3168	3094	4362	7230	7633	6515	6328	5783	5960	5683	5006	4558	3973
Ningxia	1625	2044	1848	2152	1754	2302	4321	5000	3810	3716	2918	3205	2562	2448	2332	1814
Qinghai	2002	1870	1966	1832	1872	2704	3669	4313	3665	3161	2545	2475	1980	1858	1855	1880
Shanghai	7922	7110	5856	7504	6476	9670	20694	22640	14689	12907	12120	16178	13696	11622	9923	9277
Sichuang	8420	8492	7536	7590	6956	11564	20254	20773	15180	14566	13942	14890	13883	13478	12153	9874
Shandong	9094	9368	8683	8680	8216	11606	21361	22659	16997	14227	14773	17655	15667	14301	13149	10756
Shanxi	4262	4210	4270	4358	3882	6070	9876	10654	8487	7936	8089	8349	7441	6909	5836	5470
Shanxi	5156	5422	5074	4950	4690	7138	11912	12434	10140	9624	9648	10728	9635	7954	7917	6060
Tianjing	3556	3478	3294	3540	3260	5210	9253	9533	7737	7000	7109	7205	6194	6108	5502	4460
Xizang	1778	1718	1398	1402	1368	1772	2881	2738	1383	1738	1492	1768	1754	1866	1396	1432
Xinjiang	3104	2972	2698	2958	2754	3565	6019	6714	5527	4667	5039	6146	5078	4281	3925	3116
Yunnan	17594	16848	15478	16902	16746	18866	43539	39579	26745	33903	29663	23752	20696	21423	21007	21087
Zhejiang	9986	9626	8820	9662	9310	12696	24460	25096	18505	15017	15847	18025	16690	16177	13490	12438
