# Supplementary material for: Does Tobler’s first law of geography apply to internet attention? A case study of the Asian elephant northern migration event
Source: PLoS One. 2023 Mar 1;18(3):e0282474. doi: 10.1371/journal.pone.0282474 (PMC9977022; doi:10.1371/journal.pone.0282474)
Supplement: S2 Table — (XLSX) [file pone.0282474.s002.xlsx]

## Sheet: Sheet1
Province	Geographic proximity	Economic development level	Industrial development level	Urbanization level	Forest coverage	Farmland coverage	The number of nature reserves	Population	Population age structure	Educational attainment	The degree of information technology	The strength of news media publicity
Anhui	1942	60763	38681	55.81	30.22	0.796127	8	6365.9	0.673843	0.121993	0.283061	5631
Beijing	2542	167640	36103	86.6	44.4	0.68256	2	2153.6	0.781231	0.504859	0.513296	15205
Chongqing	829	80027	25003	66.8	52.5	0.857448	6	3124.32	0.67871	0.154185	0.351363	10556
Fujian	2051	110506	43904	66.5	66.8	0.895499	17	3973	0.731316	0.112087	0.362608	5099
Guangdong	1353	96138	110761	71.4	58.66	0.828694	15	11521	0.754554	0.143899	0.468054	19542
Guangxi	780	44671	22157	54.2	62.5	0.827407	23	4960	0.680025	0.0945635	0.381566	5173
Gansu	1666	34059	9017	48.49	11.33	0.408184	21	2647.43	0.713787	0.119277	0.380524	1682
Guizhou	516	49206	17827	49.02	60	0.836699	10	3622.95	0.66171	0.0832067	0.395917	4204
Hebei	2275	47691	36207	57.62	35	0.696026	13	7591.97	0.680285	0.113153	0.363958	6317
Heilongjiang	3741	36518	13699	60.9	47.3	0.84382	49	3751.3	0.762484	0.143685	0.246186	2750
Henan	1930	57051	54997	53.21	25.07	0.757826	13	9640	0.673379	0.107432	0.366248	9550
Hunan	1326	60391	41781	57.22	59.96	0.857724	23	6918.38	0.668678	0.132141	0.322336	7385
Hubei	1559	73297	43443	61	41.84	0.846132	22	5927	0.713542	0.147042	0.303099	7166
Hainan	1252	58557	5532	59.23	57.36	0.872765	10	944.72	0.711837	0.147015	0.464357	1146
Jilin	3546	45753	12311	58.27	45.04	0.885411	24	2690.73	0.749415	0.129426	0.286916	2724
Jiangsu	2093	127282	102719	70.61	23.2	0.630643	3	8070	0.711342	0.175583	0.40174	13618
Jiangxi	1657	55061	25692	57.42	63.1	0.862964	16	4666.1	0.696432	0.121418	0.321275	4019
Liaoning	3204	57713	25115	68.11	39.24	0.79048	19	4351.7	0.738817	0.171501	0.305505	5678
Neimenggu	2424	68357	17360	63.37	23	0.700597	29	2539.6	0.767727	0.205525	0.347031	2330
Ningxia	1968	56445	3921	59.86	16.9	0.573328	9	694.66	0.697631	0.141381	0.391381	711
Qinghai	1889	49455	3006	55.52	7.5	0.624228	7	607.82	0.719628	0.137534	0.370052	589
Shanghai	2314	159383	38701	88.3	18.5	0.49746	2	2428.14	0.737024	0.307348	0.408248	12712
Sichuang	823	58029	48599	56.73	40	0.875222	32	8375	0.678476	0.14136	0.308966	13221
Shandong	2289	72619	73129	61.5	18.25	0.746821	7	10070.2	0.664917	0.133989	0.310237	10795
Shanxi	2072	47334	17652	59.55	23.2	0.641472	7	3729.22	0.73635	0.151506	0.31921	3306
Shanxi	1466	67545	26182	59.43	46.39	0.90285	27	3876.21	0.734034	0.137066	0.381956	5078
Tianjing	2571	90176	14084	83	12.07	0.612478	3	1561.83	0.776437	0.288679	0.336044	4103
Xizang	2319	54285	1903	48	12.31	0.710344	11	350.56	0.679183	0.0849673	0.401955	355
Xinjiang	3584	54684	13798	51.87	5	0.311558	15	2523	0.677925	0.148769	0.360452	1864
Yunnan	0.1	50474	24522	48.91	65.04	0.859063	20	4858	0.720785	0.112775	0.333505	112220
Zhejiang	2191	110450	64613	70	61.15	0.842049	11	5850	0.729106	0.164486	0.399241	12850
